# Supplementary material for: Development and Immunogenicity Study of Subunit Vaccines Based on Spike Proteins of Porcine Epidemic Diarrhea Virus and Porcine Transmissible Gastroenteritis Virus
Source: Vet Sci. 2025 Feb 1;12(2):106. doi: 10.3390/vetsci12020106 (PMC11860644; doi:10.3390/vetsci12020106)
Supplement: Supplementary file 1 [file vetsci-12-00106-s001.zip]

Archive with 1 entries (1 files):
- vetsci-3386539-supplementary.pdf
